# Supplementary material for: Vibrational Spectra and Molecular Vibrational Behaviors of Dibenzyl Disulfide, Dibenzyl Sulphide and Bibenzyl
Source: Int J Mol Sci. 2022 Feb 10;23(4):1958. doi: 10.3390/ijms23041958 (PMC8874789; doi:10.3390/ijms23041958)
Supplement: Supplementary file 1 [file ijms-23-01958-s001.zip]

Archive with 1 entries (1 files):
- ijms-1584064-SI.pdf
